# Supplementary material for: A comprehensive multi-omics and functional study of evolutionary adaptive responses to smoke
Source: iScience. 2026 Apr 1;29(5):115547. doi: 10.1016/j.isci.2026.115547 (PMC13092862; doi:10.1016/j.isci.2026.115547)
Supplement: Table S2. Smoking signature [file mmc2.xlsx]

## Sheet: Sheet2
Number	Gene	baseMean	log2 Fold Change	lfcSE	stat	p value	Adjusted p value
1	AKR1C2	1368.13	2.63561	0.145294	18.1398	1.54657e-73	3.51752e-69
2	ALDH3A1	6165.91	2.5194	0.154233	16.335	5.56277e-60	6.32598e-56
3	ENSG00000253339	64.1111	2.74117	0.176992	15.4875	4.21278e-54	3.19385e-50
4	AKR1B10	286.216	3.02704	0.197291	15.343	3.94606e-53	2.24373e-49
5	CLDN10	233.411	2.19116	0.14406	15.2101	3.03211e-52	1.37925e-48
6	SLC7A11	250.25	2.9039	0.194826	14.9051	3.0522e-50	1.15699e-46
7	CYP1B1	3432.41	3.1257	0.21051	14.8482	7.14263e-50	2.32074e-46
8	ENSG00000231683	219.794	2.99633	0.207294	14.4545	2.34943e-47	6.67943e-44
9	CEACAM5	1607.67	2.72942	0.20055	13.6097	3.50634e-42	8.86092e-39
10	SPDEF	367.888	2.04053	0.150862	13.5258	1.10072e-41	2.50348e-38
11	NQO1	1480.45	2.01165	0.152686	13.1751	1.22114e-39	2.52488e-36
12	OSGIN1	81.2852	1.58696	0.121846	13.0244	8.89216e-39	1.68536e-35
13	ME1	201.306	1.55652	0.11958	13.0165	9.85262e-39	1.72375e-35
14	VSIG2	227.977	1.3043	0.101241	12.8831	5.60416e-38	9.10436e-35
15	GPX2	350.455	1.89568	0.14837	12.7767	2.21303e-37	3.35555e-34
16	B3GNT6	79.8701	2.43377	0.191844	12.6862	7.05303e-37	1.00259e-33
17	ENSG00000228277	101.097	1.97838	0.159759	12.3836	3.20742e-35	4.05275e-32
18	MUC5AC	19204.6	2.1327	0.174669	12.21	2.74997e-34	3.29186e-31
19	ENSG00000171658	30.7332	2.29224	0.191245	11.9859	4.21415e-33	4.79233e-30
20	FUT6	188.129	1.32131	0.110885	11.916	9.76691e-33	1.0578e-29
21	H19	814.392	2.24487	0.188483	11.9102	1.04774e-32	1.08317e-29
22	TRIM16L	131.318	1.38177	0.118332	11.6771	1.66861e-31	1.65003e-28
23	ENSG00000261296	18.684	2.25025	0.193724	11.6158	3.4272e-31	3.24785e-28
24	ATP13A5	108.147	1.87089	0.162733	11.4967	1.37107e-30	1.24734e-27
25	PIR	228.159	1.33216	0.116649	11.4202	3.31444e-30	2.89937e-27
26	FAM3D	515.411	1.27303	0.111725	11.3942	4.46711e-30	3.76296e-27
27	FER1L6	549.415	1.47821	0.132391	11.1655	6.01777e-29	4.71959e-26
28	AKR1C3	532.336	1.49711	0.134364	11.1422	7.81863e-29	5.92756e-26
29	FUT3	172.761	1.39948	0.126647	11.0502	2.18614e-28	1.60392e-25
30	ENSG00000166104	15.6941	2.02079	0.186376	10.8425	2.16385e-27	1.44749e-24
31	RDH10	2111.3	1.39975	0.129639	10.7973	3.54562e-27	2.30404e-24
32	KCNE3	247.465	1.14482	0.106975	10.7017	9.98847e-27	6.31049e-24
33	MUCL1	30.1501	1.83938	0.172134	10.6858	1.18661e-26	7.29411e-24
34	MUC1	579.741	1.1238	0.105728	10.6291	2.18103e-26	1.27833e-23
35	GALNT6	743.49	1.13312	0.106773	10.6124	2.61013e-26	1.48412e-23
36	GALNT7	574.661	1.02163	0.0963137	10.6073	2.75468e-26	1.49173e-23
37	LUCAT1	26.6557	2.00545	0.192407	10.423	1.94815e-25	9.84638e-23
38	LINC00675	26.4375	1.61273	0.155056	10.401	2.45346e-25	1.21308e-22
39	GALNT12	247.413	1.01061	0.0976362	10.3508	4.14896e-25	2.00774e-22
40	ENSG00000258689	16.2961	1.82579	0.176777	10.3282	5.25374e-25	2.4894e-22
41	GPR110	1217.86	1.33033	0.128914	10.3195	5.75242e-25	2.67006e-22
42	CREB3L1	337.159	1.15419	0.112445	10.2645	1.01798e-24	4.63057e-22
43	AGR2	4466.6	1.45613	0.142663	10.2068	1.84864e-24	8.24422e-22
44	TALDO1	654.999	1.06498	0.104523	10.189	2.2201e-24	9.71036e-22
45	ENSG00000224251	24.7158	1.88795	0.185573	10.1737	2.59954e-24	1.11554e-21
46	CABYR	78.8539	1.41111	0.139016	10.1507	3.29102e-24	1.38613e-21
47	AJAP1	146.056	1.62601	0.163256	9.95988	2.28344e-23	9.27403e-21
48	AKR1C1	1031.25	1.26109	0.127798	9.86784	5.73842e-23	2.28973e-20
49	PHEX	74.7473	1.1352	0.115077	9.86467	5.92277e-23	2.32254e-20
50	CEACAM6	1454.93	1.4967	0.152033	9.84455	7.23594e-23	2.78939e-20
51	AHRR	144.161	1.7549	0.178668	9.82212	9.04179e-23	3.42744e-20
52	TMEM45B	399.825	1.26411	0.129302	9.77643	1.42133e-22	5.13123e-20
53	SYTL5	98.7801	1.3514	0.139451	9.6909	3.29618e-22	1.17138e-19
54	S100P	549.118	1.50749	0.155648	9.68524	3.48387e-22	1.20609e-19
55	ENSG00000238755	25.9567	1.94257	0.20058	9.68477	3.49991e-22	1.20609e-19
56	GJB1	39.7141	1.30485	0.135922	9.6	7.99429e-22	2.67385e-19
57	ENSG00000264785	13.6435	1.94421	0.203227	9.5667	1.10378e-21	3.58632e-19
58	ADH7	3101.66	1.17254	0.122694	9.55668	1.216e-21	3.89532e-19
59	ATP10B	158.9	1.4496	0.152069	9.5325	1.53546e-21	4.85034e-19
60	SRPX2	255.046	1.2212	0.128898	9.47412	2.69014e-21	8.38144e-19
61	DEFB1	30.2713	1.6865	0.180922	9.32165	1.14542e-20	3.47354e-18
62	DHRS9	1339.64	1.199	0.128845	9.3058	1.32989e-20	3.97987e-18
63	CYP1B1-AS1	45.6238	1.43836	0.15721	9.14928	5.73153e-20	1.67125e-17
64	KLK13	42.8842	1.53624	0.168832	9.09925	9.09559e-20	2.58588e-17
65	RAP1GAP	173.201	1.29612	0.142528	9.09379	9.56431e-20	2.65281e-17
66	OCA2	23.202	1.51173	0.167193	9.04182	1.54078e-19	4.2221e-17
67	TMEM178B	120.959	1.09664	0.12173	9.00873	2.08449e-19	5.5776e-17
68	FA2H	76.9868	1.19958	0.133639	8.97628	2.80074e-19	7.32184e-17
69	CYP1A1	1632.07	1.95045	0.219257	8.89574	5.8033e-19	1.46656e-16
70	TNNT3	195.918	1.27036	0.142946	8.88695	6.28116e-19	1.56988e-16
71	RNF183	33.8328	1.16751	0.13209	8.83878	9.67651e-19	2.3922e-16
72	PGD	741.609	1.12536	0.127515	8.82531	1.09161e-18	2.66962e-16
73	CLDN7	517.681	1.02083	0.11703	8.7228	2.71399e-18	6.5667e-16
74	FER1L6-AS1	21.8977	1.4889	0.171784	8.66726	4.42652e-18	1.04872e-15
75	SECTM1	93.8428	1.12656	0.130681	8.62064	6.65832e-18	1.51437e-15
76	FAM177B	42.2874	1.3833	0.161439	8.56856	1.0479e-17	2.33661e-15
77	NKX3-1	309.149	1.54521	0.180602	8.55588	1.16971e-17	2.5829e-15
78	S100A9	448.239	1.89611	0.222189	8.53375	1.41673e-17	3.03982e-15
79	JAKMIP3	31.748	1.38952	0.163212	8.51358	1.68642e-17	3.55148e-15
80	ENTPD8	31.5683	1.22888	0.144402	8.51008	1.73809e-17	3.6267e-15
81	UCHL1	70.4186	1.59105	0.187324	8.49359	2.00357e-17	4.14265e-15
82	LRRC31	46.2889	1.51609	0.179845	8.43002	3.45595e-17	7.01806e-15
83	CYP4F3	211.815	1.04608	0.12413	8.42729	3.53758e-17	7.12024e-15
84	ENSG00000203472	45.549	1.0389	0.12408	8.37278	5.62739e-17	1.09393e-14
85	GAD1	63.6917	1.33752	0.16174	8.26961	1.34393e-16	2.48506e-14
86	FAM3B	210.597	1.18909	0.144148	8.24911	1.59584e-16	2.88062e-14
87	MSMB	6000.35	1.63275	0.198103	8.24193	1.69461e-16	3.03482e-14
88	PTPRH	50.5401	1.69786	0.206305	8.22985	1.87442e-16	3.33061e-14
89	IGSF11	42.4605	1.08055	0.131824	8.19689	2.46687e-16	4.25049e-14
90	ENSG00000232756	167.458	1.05262	0.128707	8.17843	2.87554e-16	4.8807e-14
91	HEPACAM2	80.7814	1.36124	0.167712	8.11657	4.79539e-16	8.01959e-14
92	ENSG00000232079	26.8527	1.24448	0.153453	8.10985	5.06809e-16	8.41377e-14
93	TFF3	1017.28	1.24179	0.153565	8.0864	6.14536e-16	1.01283e-13
94	SPTSSB	66.993	1.27638	0.15806	8.07531	6.7306e-16	1.1013e-13
95	C12orf36	13.5139	1.73083	0.216967	7.97741	1.49433e-15	2.37672e-13
96	TPRXL	43.007	1.46979	0.184903	7.94899	1.88032e-15	2.92917e-13
97	UPK1B	936.561	1.54629	0.19538	7.91429	2.48659e-15	3.73099e-13
98	KRT23	129.222	1.2115	0.153297	7.90293	2.72426e-15	4.04971e-13
99	KIAA1644	26.922	1.43739	0.18205	7.89557	2.88989e-15	4.24104e-13
100	ANXA3	187.778	1.13819	0.144807	7.86002	3.84061e-15	5.49376e-13
101	RNF175	68.3575	1.03343	0.132115	7.82218	5.19157e-15	7.33399e-13
102	TXN	1250.63	1.30043	0.166661	7.80283	6.05344e-15	8.39508e-13
103	GALNT5	1062.3	1.00203	0.130186	7.6969	1.39408e-14	1.78128e-12
104	ANO7	46.479	1.167	0.151839	7.68582	1.52019e-14	1.92084e-12
105	MLC1	20.2513	1.36628	0.177874	7.68115	1.57666e-14	1.9812e-12
106	CRLF1	40.5827	1.1812	0.15413	7.66361	1.80777e-14	2.25911e-12
107	SDCBP2	97.1224	1.15516	0.15179	7.61022	2.73621e-14	3.27538e-12
108	ENSG00000249352	15.118	1.33584	0.175861	7.59597	3.055e-14	3.60015e-12
109	MSLN	302.979	1.22259	0.163176	7.4925	6.75716e-14	7.64601e-12
110	IL1R2	108.856	1.52367	0.203827	7.47532	7.70167e-14	8.6289e-12
111	HS6ST2	60.4097	1.28841	0.173098	7.44328	9.82122e-14	1.0791e-11
112	PACSIN1	18.496	1.43359	0.192637	7.44195	9.92105e-14	1.08483e-11
113	CSTA	367.23	1.5247	0.205218	7.42966	1.08874e-13	1.17916e-11
114	ENSG00000253417	9.59877	1.42524	0.192362	7.40915	1.27114e-13	1.34039e-11
115	FOLH1	104.64	1.01629	0.137272	7.40347	1.32671e-13	1.38416e-11
116	ENSG00000249599	10.0331	1.41488	0.193233	7.32214	2.44056e-13	2.46702e-11
117	ZNF467	47.5084	1.01142	0.139065	7.27299	3.51609e-13	3.44698e-11
118	ENSG00000243486	10.8986	1.58039	0.218218	7.24226	4.41268e-13	4.26056e-11
119	ABCA12	128.362	1.13413	0.156808	7.2326	4.73821e-13	4.54708e-11
120	ATP6V0A4	154.125	1.01584	0.140613	7.22441	5.0328e-13	4.78937e-11
121	SERPINB11	608.051	1.11005	0.153916	7.21205	5.51153e-13	5.20142e-11
122	SLC25A47P1	18.4142	1.08194	0.150263	7.20034	6.00624e-13	5.64487e-11
123	FOXA3	44.9479	1.28284	0.178528	7.18566	6.68857e-13	6.23463e-11
124	CPHL1P	10.6785	1.29598	0.180639	7.17442	7.26144e-13	6.71358e-11
125	TSPAN8	766.337	1.02948	0.144154	7.14151	9.23084e-13	8.36439e-11
126	BPIFB1	31964.9	1.23233	0.173298	7.11103	1.15183e-12	1.02333e-10
127	TFF1	23.4778	1.42222	0.202077	7.038	1.95016e-12	1.70594e-10
128	SCEL	124.661	1.57166	0.223567	7.02992	2.06648e-12	1.7939e-10
129	BCAN	12.1819	1.144	0.164583	6.9509	3.62971e-12	2.99109e-10
130	S100A8	163	1.51101	0.2184	6.91854	4.56336e-12	3.68046e-10
131	CAPN9	231.612	1.00173	0.14484	6.91607	4.64358e-12	3.73193e-10
132	WDR72	40.2633	1.33813	0.194191	6.89079	5.54852e-12	4.38179e-10
133	LINC00589	16.6477	1.06091	0.154512	6.86619	6.5939e-12	5.06661e-10
134	ENSG00000245466	30.5308	1.07359	0.158046	6.79287	1.09924e-11	8.27851e-10
135	GOLGA7B	18.384	1.14206	0.168495	6.77801	1.21843e-11	9.11218e-10
136	CA12	225.77	1.36082	0.201083	6.76745	1.3107e-11	9.64746e-10
137	MACC1	724.373	1.03665	0.153228	6.7654	1.32941e-11	9.75361e-10
138	TMEM132B	57.297	1.03584	0.154305	6.71293	1.90748e-11	1.3729e-09
139	DUOX2	248.26	1.20099	0.179225	6.70104	2.06941e-11	1.47544e-09
140	ELFN2	21.4112	1.25157	0.18728	6.6829	2.34259e-11	1.63938e-09
141	LOXHD1	37.0352	1.45476	0.218675	6.65262	2.87924e-11	1.98441e-09
142	CALCA	19.1915	1.27295	0.193605	6.57498	4.86596e-11	3.26464e-09
143	ENSG00000250237	9.7712	1.1379	0.174241	6.53063	6.54951e-11	4.31774e-09
144	ARHGAP40	42.2489	1.32301	0.204922	6.45618	1.07376e-10	6.80265e-09
145	SHH	27.249	1.05258	0.163266	6.44704	1.14054e-10	7.14612e-09
146	ENSG00000251537	9.98225	1.14316	0.178836	6.39223	1.63479e-10	9.96825e-09
147	TCN1	350.397	1.27977	0.204349	6.26267	3.78442e-10	2.21837e-08
148	TMPRSS11A	141.229	1.34724	0.218596	6.16318	7.1299e-10	3.90753e-08
149	ENSG00000260641	12.8338	1.10855	0.180062	6.1565	7.43704e-10	4.06606e-08
150	A2ML1	51.2066	1.34585	0.219124	6.14198	8.15012e-10	4.403e-08
151	HGD	72.7716	1.02748	0.16752	6.13349	8.59725e-10	4.60084e-08
152	GBP6	446.499	1.03959	0.169623	6.12882	8.85307e-10	4.71556e-08
153	PSCA	256.292	1.12814	0.185722	6.07433	1.24507e-09	6.49493e-08
154	ENSG00000260337	17.0954	1.19042	0.196234	6.06633	1.30863e-09	6.77981e-08
155	ENSG00000253789	14.3338	1.04671	0.173931	6.01798	1.7661e-09	8.92626e-08
156	HMGCS2	42.5067	1.2775	0.214624	5.9523	2.64395e-09	1.3016e-07
157	ENSG00000242770	41.9626	1.16429	0.196069	5.93817	2.8823e-09	1.41282e-07
158	MTND4P19	7.3801	1.09276	0.185159	5.90178	3.59604e-09	1.72186e-07
159	CCAT1	29.4741	1.10813	0.188932	5.86521	4.48572e-09	2.10771e-07
160	S100A14	482.915	1.03416	0.17716	5.83743	5.30127e-09	2.44568e-07
161	SCGB2A1	43.403	1.02123	0.175067	5.83338	5.43171e-09	2.50078e-07
162	ENSG00000237311	11.0577	1.02004	0.17493	5.83116	5.50438e-09	2.52913e-07
163	GCNT3	157.981	1.13899	0.195432	5.82806	5.60767e-09	2.57139e-07
164	TMEM211	10.4066	1.02928	0.176679	5.82573	5.68633e-09	2.59699e-07
165	LYPD3	120.524	1.26847	0.218806	5.79723	6.74205e-09	3.03046e-07
166	IL1RN	99.4982	1.27761	0.221788	5.76048	8.38734e-09	3.68978e-07
167	ENSG00000244137	26.5646	1.03133	0.17907	5.75936	8.44329e-09	3.70008e-07
168	KLK12	13.4817	1.00126	0.176372	5.67698	1.37095e-08	5.77424e-07
169	COMP	73.1909	1.18172	0.208222	5.67527	1.38473e-08	5.78938e-07
170	EGF	53.6726	1.12832	0.20376	5.5375	3.06828e-08	1.18682e-06
171	OR5BA1P	6.78663	1.05589	0.191334	5.51855	3.41802e-08	1.31095e-06
172	CYP4F11	267.207	1.00659	0.18374	5.47837	4.29265e-08	1.61109e-06
173	UGT1A10	21.0504	1.00377	0.18404	5.45406	4.92338e-08	1.82077e-06
174	NMUR2	7.96823	1.15471	0.213974	5.39651	6.7949e-08	2.45307e-06
175	PPP2R2C	10.9294	1.12582	0.210458	5.34938	8.82581e-08	3.12469e-06
176	B3GALT5	151.108	1.0201	0.190721	5.34865	8.86135e-08	3.12469e-06
177	NOS1	13.4213	1.1494	0.215893	5.32393	1.01551e-07	3.52624e-06
178	ENSG00000215895	14.457	1.06588	0.201211	5.29734	1.17505e-07	4.03096e-06
179	PADI1	49.2403	1.16522	0.220508	5.28425	1.26221e-07	4.29114e-06
180	MSLNL	11.4463	1.10633	0.210403	5.25813	1.45531e-07	4.89639e-06
181	HIST1H1B	218.945	1.05203	0.200843	5.23807	1.62263e-07	5.38759e-06
182	ENSG00000234477	7.65576	1.06832	0.20646	5.17447	2.28559e-07	7.35269e-06
183	BPIFB2	610.547	1.13124	0.219365	5.15689	2.51079e-07	8.00518e-06
184	SLC9A2	44.5742	1.03698	0.203681	5.09121	3.55789e-07	1.10096e-05
185	HIST1H2AJ	30.548	1.01198	0.199562	5.07099	3.95758e-07	1.21146e-05
186	HIST1H2BB	45.0716	1.04765	0.207875	5.03978	4.66064e-07	1.39659e-05
187	GRP	24.6701	1.01676	0.203406	4.99866	5.77302e-07	1.68335e-05
188	HIST1H3G	41.2038	1.03504	0.20734	4.99199	5.9759e-07	1.73362e-05
189	MAL	50.5647	1.07312	0.216693	4.95226	7.33575e-07	2.06746e-05
190	ZG16B	496.356	1.08907	0.222411	4.89666	9.74796e-07	2.67763e-05
191	ANKRD22	14.7983	1.01831	0.209755	4.85477	1.20526e-06	3.23259e-05
192	SLC9A4	43.2194	1.05555	0.217524	4.85257	1.21869e-06	3.2571e-05
193	FAM83C	14.2363	1.02665	0.216751	4.73654	2.17399e-06	5.39796e-05
194	KRT6A	861.237	1.03825	0.219302	4.73433	2.19779e-06	5.44975e-05
195	KRT4	2703.74	1.05377	0.223269	4.71974	2.36145e-06	5.79701e-05
