# Supplementary material for: A comprehensive multi-omics and functional study of evolutionary adaptive responses to smoke
Source: iScience. 2026 Apr 1;29(5):115547. doi: 10.1016/j.isci.2026.115547 (PMC13092862; doi:10.1016/j.isci.2026.115547)
Supplement: Table S4. Differential ChIP-seq analysis of smoking signature [file mmc3.xlsx]

## Sheet: Sheet1
Chromosome	start	end	length	abs_summit	pileup	-log10(p-value)	fold_enrichment	-log10(q value)	Gene Name	Annotation	Distance to TSS
AhR
chr2	38304635	38305021	387	38304799	379	205.05	8.25	198.8	CYP1B1	Intergenic	-1505
chr1	120322615	120322865	251	120322748	230	96.58	5.9	91.72	HMGCS2	Intergenic	-11185
chr17	80291687	80292029	343	80291878	182	91.05	7.32	86.28	SECTM1	promoter-TSS (NM_003004)	63
chr3	193160990	193161283	294	193161117	97	87.62	19.6	82.91	ATP13A5	intron (NM_032279, intron 18 of 29)	-64623
chr11	46295518	46295690	173	46295608	133	67.84	7.44	63.45	CREB3L1	Intergenic	-3585
chr16	69760440	69760960	521	69760822	226	57.73	3.65	53.52	NQO1	promoter-TSS (NM_001025433)	-129
chr3	161111217	161111403	187	161111290	62	54.13	17.47	49.98	SPTSSB	Intergenic	-21439
chr1	21965150	21965558	409	21965335	175	48.75	3.9	44.7	RAP1GAP	intron (NM_001145657, intron 3 of 26)	12994
chr8	124934460	124934645	186	124934537	107	48.54	6.34	44.49	FER1L6	intron (NM_001039112, intron 1 of 40)	70326
chr19	42278430	42278793	364	42278681	230	48.37	3.15	44.32	CEACAM6	Intergenic	19214
chr17	18625183	18625529	347	18625355	159	48.29	4.19	44.24	TRIM16L	promoter-TSS (NM_001037330)	-46
chr6	34513580	34513816	237	34513685	81	42	7.42	38.07	SPDEF	intron (NM_001252294, intron 1 of 4)	10412
chr17	19651651	19652003	353	19651772	89	34.72	5.28	30.93	ALDH3A1	promoter-TSS (NM_000691)	-81
chr10	5122101	5122410	310	5122223	75	30.16	5.42	26.47	AKR1C3	intron (NM_001253908, intron 1 of 8)	-14312
chr7	138560754	138560939	186	138560845	57	26.86	6.35	23.24	ATP6V0A4	intron (NM_020910, intron 12 of 19)	-77906
chr18	21688647	21688847	201	21688741	40	26.53	10	22.92	CABYR	intron (NM_153211, intron 6 of 13)	-30173
chr11	761648	761810	163	761731	33	23.51	11.16	19.97	TALDO1	intron (NM_006755, intron 4 of 7)	14297
chr15	63673179	63673340	162	63673261	45	19.72	5.76	16.27	CA12	intron (NM_206925, intron 1 of 9)	815
chr7	16844822	16845020	199	16844928	84	19.3	3.23	15.86	AGR2	promoter-TSS (NM_006408)	-183
chr3	120380248	120380419	172	120380309	61	18.98	4.08	15.55	HGD	intron (NM_000187, intron 4 of 13)	21084
chr10	5051477	5051663	187	5051573	65	15.4	3.27	12.08	AKR1C2	intron (NM_001354, intron 1 of 10)	-5364
chr5	151782741	151782873	133	151782815	24	11.8	6.12	8.61	NMUR2	intron (NM_020167, intron 1 of 3)	2033
chr17	7167998	7168204	207	7168131	34	11.77	4.29	8.58	CLDN7	Intergenic	-1589
chr13	78179347	78179502	156	78179461	29	11.59	4.9	8.4	SCEL	intron (NM_144777, intron 19 of 32)	69616
chr4	139156806	139157113	308	139156992	40	11.47	3.64	8.29	SLC7A11	intron (NM_014331, intron 2 of 11)	6543
chr7	140862025	140862286	262	140862184	40	10.34	3.33	7.21	TMEM178B	intron (NM_001195278, intron 1 of 3)	88124
chr3	122057818	122057955	138	122057900	20	9.4	5.59	6.31	CSTA	intron (NM_005213, intron 2 of 2)	13876
NRF2
chr16	69760633	69761102	471	69760914	122	196.973	56.5502	190.01	NQO1	Promoter (<=1kb)	-100
chr17	19656312	19656659	349	19656494	75	83.6287	22.462	77.954	ALDH3A1	Distal Intergenic	-4566
chr9	113000000	113000000	307	113000000	45	47.3889	16.7741	42.3011	TXN	Promoter (<=1kb)	-183
chrX	15511299	15511516	219	15511420	20	19.6214	10.1975	15.1791	PIR	Promoter (<=1kb)	195
chr4	139000000	139000000	386	139000000	12	14.8341	9.14149	10.6089	SLC7A11	Intron (uc021xrw.1/23657, intron 2 of 11)	6409
chr6	84037523	84037674	153	84037648	10	10.5349	7.01857	6.54085	ME1	Intron (uc003pjy.3/4199, intron 5 of 13)	103264
chr10	5062586	5062760	176	5062722	9	10.4721	7.03192	6.48187	AKR1C2	Promoter (2-3kb)	-2361
