# Supplementary material for: A comprehensive multi-omics and functional study of evolutionary adaptive responses to smoke
Source: iScience. 2026 Apr 1;29(5):115547. doi: 10.1016/j.isci.2026.115547 (PMC13092862; doi:10.1016/j.isci.2026.115547)
Supplement: Table S5. Top 50 CpG sites differentially methylated between the bronchial biopsies collected from asymptomatic current smokers and never smokers [file mmc4.xlsx]

## Sheet: Sheet1
Name	Chromosome	Position	Relation to island	UCSC_RefGene_Name	logFC	P value	Adjusted p value
cg05395852	chr7	128750384	OpenSea		-0.861	6.32e-23	2.04e-17
cg00370022	chr15	75015192	N_Shelf	CYP1A1	-0.805	9.55e-23	2.04e-17
cg23576855	chr5	373299	N_Shore	AHRR	-1.007	1.5e-22	2.14e-17
cg23160522	chr15	75015787	N_Shelf	CYP1A1	-0.904	2.22e-22	2.38e-17
cg26144569	chr2	38304804	S_Shore	CYP1B1	-0.862	1.5e-18	1.28e-13
cg02162897	chr2	38300537	N_Shore	CYP1B1	-0.958	1.15e-17	8.17e-13
cg09809932	chr1	6515597	Island	ESPN	1.123	1.46e-17	8.93e-13
cg21161138	chr5	399360	OpenSea	AHRR	-0.587	1.66e-16	7.66e-12
cg05575921	chr5	373378	N_Shore	AHRR	-0.776	1.74e-16	7.66e-12
cg00575672	chr4	100644171	OpenSea		-0.71	1.79e-16	7.66e-12
cg03344767	chr1	10475318	OpenSea	PGD	-0.603	1.65e-15	6.43e-11
cg03970915	chr22	47426893	S_Shelf	TBC1D22A	-0.48	6.88e-15	2.45e-10
cg02417427	chr5	79479211	OpenSea	SERINC5	-0.61	1.24e-14	4.08e-10
cg14492337	chr17	79813507	OpenSea	P4HB	-0.446	1.63e-14	4.8e-10
cg09618125	chr22	43120117	S_Shelf		-0.371	1.8e-14	4.8e-10
cg14181111	chr1	168773313	OpenSea		-0.532	1.74e-14	4.8e-10
cg06679296	chr11	1949032	Island	TNNT3	-0.735	2.02e-14	5.08e-10
cg24180759	chr5	167551234	OpenSea	ODZ2	-0.641	3.97e-14	9.43e-10
cg12258471	chr17	19650069	S_Shore	ALDH3A1	-1.059	5.99e-14	1.35e-09
cg11875995	chr8	123587744	OpenSea		-0.581	1.11e-13	2.38e-09
cg17054691	chr17	79813439	OpenSea	P4HB	-0.661	1.26e-13	2.56e-09
cg15663412	chr10	122864146	OpenSea		-0.785	2.01e-13	3.9e-09
cg04830857	chr3	156394724	S_Shore	TIPARP	-0.594	2.67e-13	4.95e-09
cg21715189	chr2	38304802	S_Shore	CYP1B1	-0.709	3.38e-13	6.01e-09
cg00244111	chr3	149086884	OpenSea	TM4SF1	-0.706	4.08e-13	6.98e-09
cg08220966	chr10	88717364	OpenSea	MMRN2	0.413	4.86e-13	7.98e-09
cg15059474	chr7	97990184	OpenSea	BAIAP2L1	-0.542	6.02e-13	9.19e-09
cg08921300	chr1	210534820	OpenSea	HHAT	-0.468	5.91e-13	9.19e-09
cg10829629	chr10	88717494	OpenSea	MMRN2	0.475	7.13e-13	1.05e-08
cg23732725	chr3	128766093	S_Shore		-0.75	1.13e-12	1.6e-08
cg01821149	chr11	1949090	Island	TNNT3	-0.397	1.22e-12	1.6e-08
cg27359629	chr6	74101601	N_Shelf		-0.413	1.23e-12	1.6e-08
cg24153813	chr14	26731696	OpenSea		-0.446	1.27e-12	1.6e-08
cg08924619	chr13	111160399	N_Shelf	COL4A2	-0.471	1.33e-12	1.63e-08
cg03243768	chr11	9115107	S_Shore	FLJ46111	0.503	1.24e-12	1.6e-08
cg19786648	chr17	71824806	OpenSea	C17orf54	-0.437	1.42e-12	1.66e-08
cg26535158	chr17	40175841	S_Shelf	NKIRAS2	-0.339	1.44e-12	1.66e-08
cg14751552	chr8	74209522	S_Shore	RDH10	-0.473	1.8e-12	1.97e-08
cg20623506	chr17	79813410	OpenSea	P4HB	-0.704	1.79e-12	1.97e-08
cg01395499	chr1	204982603	OpenSea	NFASC	-0.347	2.27e-12	2.43e-08
cg23878564	chr17	7287449	Island	TNK1	0.974	2.63e-12	2.74e-08
cg21515113	chr3	185676537	OpenSea		-0.578	2.79e-12	2.84e-08
cg11072637	chr7	65773051	OpenSea	TPST1	-0.492	3.36e-12	3.25e-08
cg04396721	chr1	220958670	N_Shore	MOSC1	-0.43	3.19e-12	3.17e-08
cg06878649	chr16	84336112	OpenSea	WFDC1	-0.543	3.43e-12	3.25e-08
cg25887076	chr10	5576256	OpenSea		-0.659	3.79e-12	3.38e-08
cg14486905	chr2	171677602	N_Shore	GAD1	0.669	3.79e-12	3.38e-08
cg16435782	chr21	39087399	OpenSea	KCNJ6	-0.388	3.77e-12	3.38e-08
cg24911905	chr4	3433773	OpenSea	RGS12	-0.481	4.06e-12	3.48e-08
cg10806811	chr14	25451658	OpenSea	STXBP6	-0.516	4.08e-12	3.48e-08
